# Supplementary material for: Treadmill Exercise Reduces Neuroinflammation, Glial Cell Activation and Improves Synaptic Transmission in the Prefrontal Cortex in 3 × Tg-AD Mice
Source: Int J Mol Sci. 2022 Oct 21;23(20):12655. doi: 10.3390/ijms232012655 (PMC9604030; doi:10.3390/ijms232012655)
Supplement: Supplementary file 1 [file ijms-23-12655-s001.zip]

Archive with 1 entries (1 files):
- ijms-1975356-supplementary.pdf
